# Supplementary material for: Towards 4D Printing of Very Soft Heterogeneous Magnetoactive Layers for Morphing Surface Applications via Liquid Additive Manufacturing
Source: Polymers (Basel). 2022 Apr 21;14(9):1684. doi: 10.3390/polym14091684 (PMC9105100; doi:10.3390/polym14091684)
Supplement: Supplementary file 1 [file polymers-14-01684-s001.zip]

Archive with 1 entries (1 files):
- polymers-1664709-supplementary.pdf
